# Supplementary material for: The incidence of consecutive manifestations in Von Hippel-Lindau disease
Source: Fam Cancer. 2019 May 13;18(3):369–76. doi: 10.1007/s10689-019-00131-x (PMC6560011; doi:10.1007/s10689-019-00131-x)
Supplement: Supplementary file 2 — Supplementary material 2 (XLSX 23 kb) [file 10689_2019_131_MOESM2_ESM.xlsx]

## Sheet: Blad1
Case	AGEfuCNS	AGE01	AGE02	AGE03	AGE04	AGE05	AGE06	AGE07	AGE08	AGE09	AGEfuRET	AGE01	AGE02	AGE03	AGE04	AGEfuKIDN	AGE01	AGE02	AGE03	AGE04	AGE05	AGEfuPANC	AGE01	AGE02
1	31.3101	21.5003	24.9582	28.9582							30.9569	26.9569				30.9569	29.2019					31.3101	22.9569	27.9589
2	63.4771	41.9302	42.9295	46.9295	57.9302						63.0938	49.9302	41.9302			41.9302	27.9316	41.9302	46.9295	46.9295	49.9302	63.4771	63.4771
3	51.5264	39.0281	44.0301	45.0294							51.5264					51.5264	47.4908					51.5264	46.0287	50.694
4	25.2895	20.8405	25.2895								25.2895	20.3203				25.2895						25.2895	22.3217
5	70.5572										70.5572					70.5572	54.3546	62.3491				70.5572
6	19.9836										19.9836					19.9836						19.9836	15.2389
7	17.9767										17.9767					17.9767						17.9767	13.232
8	53.6838	47.0938									53.6838	16.2546	38.256			53.6838	53.6838					53.6838	46.8282
9	59.9151	43.5811	52.668	58.3546							59.9151	22.6667				59.9151	43.6003					59.9151	48.0411	54.6667
10	64.4791	48.2053									64.4791	47.1458	47.1458			64.4791	54.4312					64.4791
11	38.8556	24.6762									38.8556	26.5435				38.8556						38.8556	26.7406
12	37.4127	25.5441									37.4127	24.7474				37.4127	28.2628					37.4127
13	64.0246	52.3121	58.8611	61.8617							64.0246					64.0246	56.95					64.0246	60.0931
14	31.9863	24.4572	27.4552								31.9863					31.9863	31.9863					31.9863	24.4572
15	25.4319										25.4319					25.4319						25.4319	24.2601
16	59.9945	56.0712									59.9945					59.9945	55.7645					59.9945
17	33.8453	33.1307									33.8453	27.1841	31.1841			33.8453	31.8166					33.8453	31.8166
18	28.0055	21.7878									28.0055					28.0055						28.0055	26.8282
19	64.5558	58.8665	60.0082								64.5558					64.5558	61.8864					64.5558
20	30.2642	18.3929	22.9103								30.2642	16.909	23.9097	28.9938	30.2642	30.2642						30.2642	19.7755
21	15.551	14.4394									15.551					15.551						15.551
22	42.412	27.0664									42.412	21.8097	24.8104	37.8097		42.412	26.9897					42.412	33.8645	39.6441
23	31.7153	19.7235	20.1342								31.7153	7.1321				31.7153	26.7981					31.7153	20.5065
24	33.232	17.5277	24.742	32.3696							33.232	13.744	20.742			33.232	22.8556	24.742	29.744	30.1574		33.232	30.1766
25	62.872	48.4791	52.2382	59.2389	62.7242						62.872	25.2375	30.2368			62.872	51.5702					62.872	51.5702	55.2389
26	40.4572	27.154									40.4572					40.4572	32.6434	38.2231				40.4572	26.9076
27	61.8453	44.3176									61.8453					61.8453	54.5955	55.3155				61.8453
28	40.0821	24.334	28.334	30.3354	38.3354	39.3347					40.0821	39.3347				40.0821	39.9151					40.0821
29	38.2341	16.5284	30.0233	32.6899							38.2341	30.9432				38.2341	30.0479					38.2341	30.0479
30	46.1437	37.7331									46.1437	24.5613				46.1437	26.5626	26.5626	28.5613			46.1437	37.6674
31	43.885	35.05	39.5537	42.883							43.885	35.1348				43.885	35.1978	35.885				43.885	35.2608
32	25.2348	20.7337	22.2341								25.2348	23.2334				25.2348	22.1246					25.2348	22.1246
33	50.4668	17.0513	43.2142	44.2984							50.4668					50.4668	43.1403	46.2149				50.4668	42.204	44.2984
34	24.063										24.063	20.7146				24.063						24.063
35	47.8768	30.475	47.8768								47.8768	28.4846				47.8768	44.0821					47.8768	44.0821
36	44.4983	41.5578	44.4983								44.4983	27.7892	29.8535			44.4983	29.8535	43.8741				44.4983	43.8905
37	48.742	29.577	34.5763	36.9938	47.1622						48.742	30.1629	31.1622			48.742	26.3217	38.4093				48.742	26.3217
38	32.6899	21.473	23.2717								32.6899	21.5222				32.6899	23.3018	26.768				32.6899	21.473
39	41.7632	35.2526	38.7652								41.7632					41.7632	22.7652					41.7632	37.8015
40	27.5428										27.5428					27.5428						27.5428	25.1335
41	34.6968	24.6133									34.6968	24.6133				34.6968	31.9562	32.6133	33.5277			34.6968	28.6133
42	25.2156										25.2156					25.2156						25.2156
43	21.9685	16.0657	21.9685								21.9685					21.9685						21.9685
44	49.692	32.7995									49.692	31.614				49.692	43.7426	44.6133				49.692
45	70.9049	42.9049	58.82	64.9062							70.9049					70.9049	65.9055	69.9055	70.9049			70.9049
46	39.373	31.7864	33.1253	35.1239							39.373	15.1239				39.373	31.5017					39.373	32.5421
47	63.4743	31.8576	40.8569	54.8556	59.6906						63.4743	38.8556	47.8576	56.8569		63.4743	45.4264	49.8563	54.8556	61.6893		63.4743	61.6893
48	68.2053	28.7173	53.7166	66.9049							68.2053	48.7173				68.2053	62.3819					68.2053	58.7159
49	46.4038	30.9021									46.4038					46.4038	30.2615	38.0507	43.0527			46.4038
50	64.9719	52.5695									64.9719	37.5715	56.5695			64.9719	52.783	64.5695				64.9719
51	47.4743	29.7413	32.6461	36.7228	38.6448						47.4743					47.4743	27.7864	28.7228	35.6441	41.6454		47.4743	41.7057
52	49.9795	28.7146	32.2245	33.0568	36.3094	38.9815	46.8118				49.9795	25.8946	37.9795			25.8946	25.8946	25.8946				49.9795	28.0794
53	35.6085	34.6338									35.6085	31.5291				35.6085	31.5428					35.6085	32.1123	19.5291
54	37.9165	29.4428									37.9165					37.9165	34.9843	36.9336				37.9165
55	43.1567	41.577									43.1567	40.9966				43.1567	41.0732	41.7495				43.1567
56	16.2081	9.71116									16.2081	11.206				16.2081						16.2081
57	45.1745	25.9302	36.3395	36.8433	39.3402	41.5113					45.1745	25.8453				45.1745	29.9357	43.1732				45.1745
58	30.4914	20.4901									30.4914					30.4914	29.4949					30.4914	22.3655
59	47.9124	28.7666	40.8761								47.9124					47.9124	43.5236	47.2471				47.9124	43.5236
60	47.0062	40.7529	43.0691	45.0376							47.0062	31.5729				47.0062	45.0376					47.0062
61	71.3429	51.4031	63.5948	69.3443							71.3429					71.3429	44.5339	56.0986	69.3443			71.3429	52.178
62	44.5284	28.2847	31.8658	37.9439							44.5284					44.5284	23.9726	25.9439	32.8652	35.8658	38.8665	44.5284	32.8652	41.9439
63	55.4524	34.6037	35.3676	35.6194	36.3669	37.3662	41.3662	42.2888	47.7016	49.6181	55.4524	23.2608	37.3662			55.4524	30.2834	39.2882	42.6174	44.0383	47.7016	55.4524	32.8515
64	27.5537	13.7687	18.1328								27.5537	13.7194				27.5537						27.5537	24.5503
65	56.8131	29.7385	37.9822	38.4011	40.063	49.9822	51.4004	55.1485			56.8131					51.4004	37.7495	40.063	51.4004			56.8131	38.8994
66	25.9877										25.9877					25.9877						25.9877	19.0554
67	59.0116	43.5975									59.0116	44.7666				59.0116	59.0116					59.0116
68	67.1896	30.6913	46.9405	48.8542	50.7762	52.8542	66.7762				67.1896					67.1896	45.8836	52.1068				67.1896	44.9254
69	64.6598	58.8665	59.8439	63.8439							64.6598	63.8439				44.6817	42.6831	44.6817				64.6598	55.9151
70	60.6708										60.6708					60.6708	56.9336					60.6708
71	19.8795	18.8528									19.8795					19.8795						19.8795
72	19.8795										19.8795					19.8795	18.8528	19.7974				19.8795
73	45.18	20.5969	23.9288	24.011	24.5147	29.7687	32.7666				45.18	21.6838	26.8446	28.7666	43.2635	45.18	23.8549	32.2628	33.5168			45.18	39.5893
74	44.6954	28.2765	28.8652	34.9432	36.1095						44.6954	28.8652	44.6954			44.6954	23.9726	30.9432	41.6975	44.6954		44.6954	27.6961
75	35.6851	33.9329									35.6851	32.9199	35.6851			35.6851						35.6851	27.332
				LEGENDS		AGEfuCNS		Age follow up last imaging CNS
						AGEfuRET		Age follow up last imaging retina
						AGEfuKIDN		Age follow up last imaging kidney
						AGEfuPANC		Age follow up last imaging pancreas
						AGE01		Age first manifestation
						AGE02		Age second manifestation
						etc
